# Supplementary material for: Metabolic Pathways for Observed Impacts of Crop Load on Floral Induction in Apple
Source: Int J Mol Sci. 2022 May 27;23(11):6019. doi: 10.3390/ijms23116019 (PMC9181029; doi:10.3390/ijms23116019)
Supplement: Supplementary file 1 [file ijms-23-06019-s001.zip]

Archive with 1 entries (1 files):
- ijms-1694272-supplementary.pdf
